# Supplementary material for: The impact of androgen-induced translation in modulating androgen receptor activity
Source: Biol Direct. 2024 Nov 11;19:111. doi: 10.1186/s13062-024-00550-6 (PMC11555926; doi:10.1186/s13062-024-00550-6)
Supplement: Supplementary file 9 — Supplementary Table 1: Chemicals and drugs used in the study. Supplementary Table 2: Antibodies used in this study. Supplementary Table 3: IC50 Values of the used proteasome inhibitors. [file 13062_2024_550_MOESM9_ESM.xlsx]

## Sheet: S_Table3
	Bortezomib [nM]	Carfilzomib [nM]	Epoxomicin [nM]	(R)-MG-132 [nM]
LNCaP	6.1	28	7.5	N/A
LAPC4	5.4	36.5	13.7	N/A

## Sheet: S_Table2
Antibody	Cat#	Molecular weight (kDa)	Company	Lot	Cat #	Dilution	Carrier
Androgen Receptor (D6F11) XP, Rabbit mAb	rabbit	110	Cell Signaling Technology	9, 14	5153S	1:2,500	Blocking solution and Tween
Histone H3 (D1H2) XP(3) Rabbit mAb	rabbit	17	Cell Signaling Technology	9	4499S	1:2,000	Blocking solution and Tween
Mouse anti-GPADH (6c5cc)	mouse	36	Novus Biological	21/11-G4cc-C5cc, 23/10-G4cc-C5cc	NB600-502-0.2 mg	1:5,000	Blocking solution and Tween
Phospho-eIF4e(Ser209) Polyclonal Antibody	rabbit	25 & 28	Invitrogen	2501292, 2927677	44-528G	1:400	Blocking solution and Tween
EIF4E Monoclonal antibody	mouse	26-29	Proteintech	10006310	66655-1-Ig	1:4,000	Blocking solution and Tween
eIF4AI/II Antikörper (H-5): sc-377315	mouse	46	Santa Cruz Biotechnology, INC.	J1022	sc-377315	1:500	Blocking solution and Tween
EIF4G1 monoclonal antibody (M01), clone 2A9	mouse	22	Abnova	N8031-2A9	H00001981-M10	1:500	Blocking solution and Tween
4EBP1	rabbit	15-20	Cell signaling	13	9644	1:1,000	Blocking solution and Tween
IRDye® 680RD Goat anti-Mouse	goat		LI-COR	D30207-05	926-68070	1:20,000	TBS-T
IRDye® 800 CW Goat anti-Rabbit	goat		LI-COR	D30307-15	926-32211	1:20,000	TBS-T
Ubiquitine

## Sheet: S_Table1
Drug	Cat#	Company	City	Country
(R)-MG-132	HY-13259C	MedChem Express EU	Sollentuna	Sweden
Blasticidin	ant-bl-05	InvivoGen SAS	Toulouse	France
Bortezomib	S1013	Selleck Chemicals GmbH	Cologne	Germany
Briciclib	S6533-2mg	Selleck Chemicals GmbH	Cologne	Germany
Carfilzomib	S2853	Selleck Chemicals GmbH	Cologne	Germany
Cycloheximide (C6)	01810-1G	Sigma-Aldrich	St.Louis Missouri	USA
Dimethyl Sulfoxide (DMSO)	D2650-5X5ML	Sigma-Aldrich	St.Louis Missouri	USA
Enzalutamide (Enza)	-	Astellas Pharma	Tokyo	Japan
Epoxomicin	S7038	Selleck Chemicals GmbH	Cologne	Germany
R1881	R0908-10MG	Sigma-Aldrich	St.Louis Missouri	USA
Rocaglamide (Roca)	S7428	Selleck Chemicals GmbH	Cologne	Germany
SBI-0640756	S8181	Selleck Chemicals GmbH	Cologne	Germany
Sodium dodecyl sulfate (SDS)	L3771	Sigma-Aldrich	St.Louis Missouri	USA
Triethylammoniumbicarbonat-Buffer (TEAB)	18597	Sigma-Aldrich	St.Louis Missouri	USA
